# Supplementary material for: Susceptibility of Beavers to Chronic Wasting Disease
Source: Biology (Basel). 2022 Apr 26;11(5):667. doi: 10.3390/biology11050667 (PMC9137852; doi:10.3390/biology11050667)
Supplement: Supplementary file 1 [file biology-11-00667-s001.zip]

Archive with 1 entries (1 files):
- biology-1664946-supplementary.pdf
